# Supplementary material for: Design of a Duplex-to-Complex Structure-Switching Approach for the Homogeneous Determination of Marine Biotoxins in Water
Source: Toxins (Basel). 2024 Nov 4;16(11):476. doi: 10.3390/toxins16110476 (PMC11598080; doi:10.3390/toxins16110476)
Supplement: Supplementary file 1 [file toxins-16-00476-s001.zip]

Archive with 1 entries (1 files):
- toxins-3255969-supplementary.pdf
